# Supplementary material for: Epstein-Barr Viruses (EBVs) Deficient in EBV-Encoded RNAs Have Higher Levels of Latent Membrane Protein 2 RNA Expression in Lymphoblastoid Cell Lines and Efficiently Establish Persistent Infections in Humanized Mice
Source: J Virol. 2015 Sep 2;89(22):11711–4. doi: 10.1128/JVI.01873-15 (PMC4645642; doi:10.1128/JVI.01873-15)
Supplement: Supplemental material [file JVI.01873-15_zjv999090952sd2.xlsx]

## Sheet: Sheet1
Table S2 Differentially expressed miRNAs in EBER deleted LCLs compared to wild-type and EBER revertant LCLs expressed as fold change (FC) as determined by edgeR. Only the significantly changed miRNAs are shown.
miRNA	logFC	logCPM	PValue	Libraries
hsa-miR-190a-3p	-9.098	2.902	6.203e-10	EBER1del vs WT & E1rev
hsa-miR-205-5p	-4.381	11.433	0.003596	EBER1del vs WT & E1rev
hsa-miR-190a-5p	-3.825	2.183	0.0001428	EBER1del vs WT & E1rev
hsa-miR-708-5p	-3.687	1.432	0.008904	EBER1del vs WT & E1rev
hsa-miR-455-3p	-3.663	1.813	0.003036	EBER1del vs WT & E1rev
hsa-miR-4485-3p	-2.477	8.397	0.0003676	EBER1del vs WT & E1rev
hsa-miR-3960	-2.446	3.875	0.0006382	EBER1del vs WT & E1rev
hsa-miR-10b-5p	-2.404	5.096	0.006273	EBER1del vs WT & E1rev
hsa-miR-6087	-2.4	7.015	0.0004413	EBER1del vs WT & E1rev
hsa-miR-7641	-2.284	7.45	0.002486	EBER1del vs WT & E1rev
hsa-miR-33a-5p	-2.276	8.82	3.207e-05	EBER1del vs WT & E1rev
hsa-miR-4532	-2.215	8.931	0.00511	EBER1del vs WT & E1rev
hsa-miR-3195	-2.082	3.308	0.009368	EBER1del vs WT & E1rev
hsa-miR-3168	3.338	2.389	9.091e-06	EBER1del vs WT & E1rev
hsa-miR-340-5p	4.438	2.939	1.583e-12	EBER1del vs WT & E1rev
hsa-miR-340-3p	4.818	2.675	5.072e-10	EBER1del vs WT & E1rev
hsa-miR-10b-5p	-4.443	4.23	0.002157	EBER2del vs WT & E2rev
hsa-miR-196a-5p	-4.245	3.64	0.004745	EBER2del vs WT & E2rev
hsa-miR-205-5p	-4.097	6.872	0.005099	EBER2del vs WT & E2rev
hsa-miR-551b-3p	-3.022	5.845	0.0004264	EBER2del vs WT & E2rev
hsa-miR-199a-3p	-2.324	2.802	0.006532	EBER2del vs WT & E2rev
hsa-miR-199b-3p	-2.324	2.802	0.006278	EBER2del vs WT & E2rev
hsa-miR-4485-3p	-2.201	7.486	0.006045	EBER2del vs WT & E2rev
hsa-miR-551b-5p	-2.176	6.462	0.005862	EBER2del vs WT & E2rev
hsa-let-7b-5p	2.09	6.998	0.006732	EBER2del vs WT & E2rev
hsa-miR-3168	2.427	1.857	0.006903	EBER2del vs WT & E2rev
hsa-miR-196b-5p	4.173	5.287	0.000409	EBER2del vs WT & E2rev
